# Supplementary material for: Efficiency of Monocyte/High-Density Lipoprotein Cholesterol Ratio Combined With Neutrophil/Lymphocyte Ratio in Predicting 28-Day Mortality in Patients With Sepsis
Source: Front Med (Lausanne). 2021 Oct 13;8:741015. doi: 10.3389/fmed.2021.741015 (PMC8548423; doi:10.3389/fmed.2021.741015)
Supplement: Supplementary file 1 [file Table_1.XLSX]

## Sheet: 存活
病人序号	一般资料			生命体征			感染来源（1肺2腹3泌尿系4皮肤软组织5其他	并发症（0无1有）							实验室检查						结局			主要诊断（1脓毒症2脓毒症休克）
	年龄	性别（男1女2）	BMI	体温	SBP	HR		高血压	冠心病	糖尿病	COPD	脑血管疾病	慢性肾脏病	恶性肿瘤	PCT	CRP	NLR	MHR	SOFA	APACHE	生存时间	治疗效果（1好转2死亡）	结局事件（1发生0无发生）
1	54	2	21.4	38.8	109	125	3	1	1	1	0	0	0	0	9.54	89.31	2.76	6.73	9	23	90	1	0	1
2	60	1	20.5	36.8	128	87	1	0	0	0	0	1	0	0	8.34	87.39	3.86	7.84	5	13	90	1	0	1
3	63	1	24	38.4	117	96	3	0	0	0	0	0	0	0	7.63	92.17	2.98	6.55	6	15	90	1	0	1
4	52	2	20.21	38.3	90	114	1	0	0	0	0	0	0	0	5.7	90.57	3.79	8.39	10	20	90	1	0	1
5	76	2	21.3	37.4	108	70	1	0	1	1	0	1	0	0	6.65	91.85	4.03	9.79	9	19	90	1	0	1
6	28	1	18.2	38.7	118	78	4	0	0	0	0	0	0	0	5.19	85.3	5.19	11.57	6	16	90	1	0	1
7	62	1	22.5	39.2	96	98	1	0	0	0	0	0	0	0	9.04	91.78	2.87	6.24	8	23	90	1	0	1
8	68	2	15.24	38	110	104	1	0	0	1	0	1	0	0	10.91	85.3	4.94	8.96	12	26	90	1	0	1
9	46	1	24.8	38.5	114	105	4	1	0	0	0	0	0	0	8.16	86.31	3.79	8.5	7	19	90	1	0	1
10	47	1	26.9	38.1	105	96	3	0	0	0	0	0	0	0	7.62	88.62	4.42	9.05	7	16	90	1	0	1
11	34	1	18.4	38.2	117	87	1	1	0	0	0	0	1	0	3.32	86.18	5.06	12.34	8	18	90	1	0	1
12	64	2	22.8	37.8	100	98	2	0	0	0	0	0	0	0	6.4	87.5	4.75	8.78	9	19	90	1	0	1
13	56	1	14.2	38.9	122	102	1	0	0	0	0	1	0	0	4.5	85.9	3.19	7.92	6	13	90	1	0	1
14	48	2	24.8	38	99	102	4	0	0	0	0	0	0	0	8.4	87.72	4.54	9.75	12	20	90	1	0	1
15	38	1	21.1	38.5	100	88	1	0	0	0	0	0	0	0	6.38	89.41	5.13	14.68	7	15	90	1	0	1
16	49	2	19.38	37.6	102	100	3	1	1	0	0	0	0	0	4.45	89.58	2.58	6.91	5	18	90	1	0	2
17	64	1	24.2	37	115	95	3	0	0	1	0	0	0	0	5.87	88.66	4.62	8.98	6	16	90	1	0	1
18	61	2	22.7	37.2	116	90	5	1	1	0	0	0	0	1	7.86	82.02	3.36	6.55	9	23	90	1	0	1
19	60	1	23.39	37.2	125	98	4	0	0	0	0	0	0	0	10.83	88.19	3.65	7.48	5	18	90	1	0	1
20	75	2	18.04	38.6	104	104	1	1	0	0	0	0	0	0	6.05	89.16	4.06	10.04	12	26	90	1	0	1
21	57	1	18.09	37.5	101	98	1	0	0	0	1	0	0	0	8.77	90.15	2.68	6.37	7	19	90	1	0	1
22	68	2	19.6	38.5	114	88	2	0	1	0	0	0	0	0	8.83	87.4	5.54	11.52	5	20	90	1	0	1
23	61	1	20.12	38.3	85	133	1	0	0	0	0	0	0	0	5.81	85.26	3.03	7.05	10	23	90	1	0	1
24	60	1	26.1	38.1	101	94	4	1	0	0	0	0	0	0	10.66	85.06	4.86	9.81	8	19	90	1	0	1
25	50	2	21.2	37.3	104	123	1	0	0	0	0	0	0	0	6.39	80.54	3.87	7.93	9	26	90	1	0	1
26	64	1	24.51	38.8	85	108	1	1	1	1	0	0	0	0	10.43	90.8	2.97	6.89	7	19	90	1	0	1
27	19	1	22	36.9	90	110	3	0	0	0	0	0	0	0	12.13	80.8	3.28	7.34	6	19	90	1	0	1
28	59	1	21.05	38.2	154	79	4	0	0	0	0	0	0	0	8.4	86.17	4.51	8.55	9	22	90	1	0	1
29	57	2	19.1	37.4	137	102	1	0	0	0	0	0	0	0	8.41	89.43	4.47	9.77	5	13	90	1	0	1
30	67	2	22.8	38.9	105	90	3	1	0	0	0	0	1	0	7.81	82.63	5.15	13.43	9	18	90	1	0	1
31	66	1	22.9	38.3	90	115	5	0	0	0	0	0	0	0	9.04	90.2	2.05	6.01	9	17	90	1	0	2
32	36	2	24.3	38.7	97	86	3	0	0	0	0	0	0	0	6.91	80.26	4.86	8.62	6	20	90	1	0	1
33	56	1	24.09	37.5	108	80	4	1	0	0	0	0	0	0	3.35	86.83	4.98	9.94	9	19	90	1	0	1
34	49	1	22.6	38.6	90	133	2	0	0	1	0	0	0	0	5.24	86.7	5.12	15.46	7	19	90	1	0	2
35	27	2	24.2	39.9	88	118	3	0	0	0	0	0	0	0	9.14	86.2	3.34	6.87	12	13	90	1	0	1
36	54	1	22.7	38.1	104	83	1	0	0	0	0	0	0	0	6.9	84.9	3.99	7.08	7	26	90	1	0	1
37	32	2	27.5	39.6	90	127	2	0	0	0	0	0	0	0	10.8	88.9	4.14	10.56	6	20	90	1	0	2
38	67	1	21.1	40	118	130	1	1	0	0	0	0	0	0	1.51	87.7	4.65	11.39	10	21	90	1	0	1
39	34	1	23.1	38.3	94	103	4	0	0	1	0	0	0	0	8.9	90.36	4.05	10.74	9	26	90	1	0	1
40	60	2	16.9	38.4	87	108	2	0	0	0	0	0	0	0	11.32	84.8	3.87	7.91	6	18	90	1	0	1
41	60	1	21	38.9	110	105	1	1	0	0	0	0	0	0	6.44	80.2	4.01	8.68	7	16	90	1	0	1
42	36	1	16.9	38.7	108	99	1	0	0	0	0	0	0	0	14.19	93.2	2.13	6.26	9	21	90	1	0	1
43	72	2	20.8	36.8	125	100	5	1	0	0	0	1	0	0	10.39	90.2	4.97	8.57	8	19	90	1	0	1
44	45	2	25.4	38	80	123	3	0	0	0	0	0	0	0	11.2	91.09	5.51	15.58	4	16	90	1	0	2
45	65	1	22.58	38.5	111	87	1	1	0	0	0	0	0	0	7.18	88.2	4.76	9.98	5	19	90	1	0	1
46	58	2	19.39	39.2	138	110	4	0	0	0	0	0	0	0	3.45	86.7	3.33	8.64	9	17	90	1	0	1
47	65	1	24.09	39	118	80	2	1	0	0	0	0	1	0	3.35	86.83	4.14	7.94	10	15	90	1	0	1
48	62	2	20.2	38.9	115	89	3	0	0	0	0	0	0	0	8.1	80.6	4.87	8.08	7	18	90	1	0	1
49	51	1	24.22	36.9	105	105	1	0	0	0	0	0	0	0	8.76	96.6	2.77	6.54	9	20	90	1	0	1
50	44	1	21.09	38.4	94	99	4	0	0	0	0	0	0	0	21.9	88.14	3.99	7.27	6	25	90	1	0	1
51	40	1	26.1	38.9	85	89	1	0	0	0	0	0	0	0	5.02	91.5	4.85	8.59	8	15	90	1	0	1
52	20	2	23.44	38.8	85	125	5	0	0	0	0	0	0	0	8.26	80.39	4.91	8.91	4	19	90	1	0	2
53	78	1	26.67	38.7	141	81	3	0	0	0	0	0	1	0	3.83	87.3	5.05	13.43	9	23	90	1	0	1
54	64	1	19.6	38.5	137	100	1	1	0	1	0	0	0	0	2.56	91.45	4.37	12.12	8	26	90	1	0	1
55	53	1	23.9	39.7	148	107	5	1	0	0	0	0	0	0	3.42	89.9	4.88	13.48	5	19	90	1	0	1
56	52	2	23.1	38.5	108	78	3	0	1	1	0	0	0	0	6.23	85.8	3.21	9.85	9	19	90	1	0	1
57	56	1	25.7	38	125	95	1	0	0	0	0	0	0	0	7.88	88.9	3.88	6.73	10	23	90	1	0	1
58	62	2	24.5	38.5	125	90	1	0	0	0	0	0	0	0	7.42	84.61	4.75	10.95	7	17	90	1	0	1
59	73	1	22.19	38.3	148	102	2	0	0	0	0	1	0	0	4.75	90.1	4.82	9.47	6	19	90	1	0	1
60	55	2	25.1	38.1	115	92	1	0	0	1	0	0	0	0	6.35	86.4	4.33	10.78	9	16	90	1	0	1
61	70	1	23.65	38.4	125	125	3	1	0	0	0	0	0	0	4.71	88.78	4.04	9.96	6	28	90	1	0	1
62	51	2	20.3	38.6	105	75	3	0	0	0	0	0	0	0	6.37	96.3	2.99	5.34	10	20	90	1	0	1
63	54	1	25.95	38.1	123	91	5	1	0	0	0	0	0	0	2.35	94.6	3.04	7.76	8	19	90	1	0	1
64	59	1	19.53	39	108	95	2	0	0	0	0	0	0	1	12.96	90.5	3.98	6.99	6	15	90	1	0	1
65	57	1	24.8	36.5	135	71	1	0	0	0	0	0	0	0	7.9	98.34	5.74	14.33	4	14	90	1	0	1
66	77	2	21.23	37.8	148	75	1	1	0	0	1	0	0	0	8.09	87.18	4.75	12.85	6	15	90	1	0	1
67	47	1	27.5	37	116	105	2	0	0	0	0	0	0	1	2.34	84.6	3.56	9.95	13	16	90	1	0	1
68	61	2	20.46	38.7	107	126	1	0	0	1	0	0	0	0	25.67	90.4	4.69	10.87	11	19	90	1	0	2
69	72	2	25	39.6	116	80	4	0	0	0	0	0	0	0	18.86	90.5	3.92	9.48	9	19	90	1	0	1
70	73	1	22.7	36.8	124	96	5	0	0	0	0	1	0	0	10.64	93.5	3.65	8.74	7	17	90	1	0	1
71	68	1	21.78	37.4	124	96	2	0	0	0	0	0	0	0	5.42	84.8	4.06	9.95	6	20	90	1	0	1
72	49	1	25.8	38.9	108	76	1	0	0	0	0	0	0	0	2.13	91.4	4.16	10.15	5	19	90	1	0	1
73	73	1	22	38.7	144	74	4	1	0	0	0	1	0	1	4.07	80.22	4.86	9.14	7	14	90	1	0	1
74	43	1	18.7	37.5	113	95	1	0	0	1	0	0	1	0	6.15	90.64	4.55	11.15	9	17	90	1	0	1
75	60	2	27.34	38.9	150	97	1	1	1	0	1	0	0	0	5.06	85.7	4.76	12.65	6	21	90	1	0	1
76	64	1	20.03	37.7	90	131	2	0	0	0	0	0	0	0	3.38	93.7	5.05	14.68	8	17	90	1	0	2
77	61	1	24.2	38.9	120	78	4	0	0	0	0	0	0	0	4.63	89.3	2.99	6.96	7	19	90	1	0	1
78	67	1	21.8	37.6	117	101	5	0	0	0	0	0	0	0	6.31	80.4	3.56	7.17	10	23	90	1	0	1
79	63	2	19.37	39.4	109	111	2	0	0	1	0	0	0	0	2.18	91.2	3.76	8.85	7	13	90	1	0	1
80	61	1	24.49	38.9	149	94	4	0	0	0	0	0	0	0	5.9	89.5	3.83	9.04	4	9	90	1	0	1
81	60	2	20.44	37.4	85	73	1	0	0	1	0	0	0	0	2.98	90.8	4.45	13.53	7	16	90	1	0	2
82	55	1	23.03	35	99	108	2	0	0	0	0	0	0	0	10.5	84.4	2.79	7.87	5	9	90	1	0	1
83	56	1	19.02	37.7	130	109	3	0	0	1	0	0	0	0	6.61	97.5	4.55	12.46	7	11	90	1	0	1
84	58	2	20.52	40.4	121	90	3	1	0	0	0	0	0	0	17.11	96.35	4.97	13.89	4	12	90	1	0	1
85	65	1	25.35	37.4	111	105	2	0	0	0	0	0	0	0	2.57	87.47	2.34	7.84	9	12	90	1	0	1
86	50	2	24.2	38	116	145	3	0	0	0	0	1	0	0	3.79	88.7	4.21	8.25	9	23	90	1	0	1
87	60	1	23.6	36.5	138	82	1	1	0	0	0	0	0	0	6.5	88.98	3.97	7.93	4	11	90	1	0	1
88	47	1	19.68	38.2	138	95	2	0	0	0	0	0	0	0	3.16	88.4	2.98	7.06	3	11	90	1	0	1
89	69	1	24.61	36.3	98	62	1	1	0	0	0	0	0	0	10.27	89.1	3.14	8.14	7	10	90	1	0	1
90	49	2	20.19	38.1	135	105	4	1	0	1	0	0	0	0	5.6	90.1	2.01	7.75	6	19	90	1	0	1
91	50	1	22.44	38.6	111	75	5	0	0	0	0	0	0	0	9.41	98.46	4.76	10.94	4	12	90	1	0	1
92	68	1	18.25	37.2	142	95	2	1	1	0	0	0	0	0	5.26	84.34	4.35	11.17	3	13	90	1	0	1
93	45	1	25.6	36.5	111	91	3	0	0	0	0	0	1	0	8.65	91.28	4.99	12.49	8	17	90	1	0	1
94	59	1	24.2	38	115	88	4	0	0	0	0	0	0	0	3.01	82.04	4.83	13.84	5	11	90	1	0	1
95	54	2	18.6	39.2	101	74	1	1	0	0	0	0	0	0	11.92	87.55	3.97	8.81	8	16	90	1	0	1
96	66	1	23.78	39.4	110	94	2	0	0	0	0	0	0	0	4.66	94.72	3.57	7.98	7	15	90	1	0	1
97	72	1	25.61	37.6	124	80	1	0	0	0	0	0	0	0	9.8	87.58	4.09	10.09	7	15	90	1	0	1
98	54	1	24.69	37.6	112	92	1	0	1	0	1	0	0	0	6.73	82.39	4.16	12.13	6	13	90	1	0	1
99	64	2	18.6	37.4	158	81	3	1	0	1	0	0	0	0	4.95	99.15	3.75	10.76	9	18	90	1	0	1
100	66	1	22.27	39.3	111	59	1	0	0	0	0	0	0	0	5.73	86.05	4.04	11.05	6	19	90	1	0	1
101	74	1	24.2	36.5	130	80	1	0	0	0	0	0	0	0	3.09	83.6	4.95	13.57	7	12	90	1	0	1
102	71	1	23.9	36.2	139	88	2	1	0	1	0	1	0	0	11.92	85.09	3.77	8.16	9	20	90	1	0	1
103	58	2	20.28	38.2	119	64	3	0	0	0	0	0	0	0	9.8	86.8	2.96	7.73	10	14	90	1	0	1
104	66	1	23.14	39.1	123	94	1	1	1	0	0	1	0	0	7.6	84.94	3.64	7.62	6	17	90	1	0	1
105	45	2	22.86	37	99	76	4	0	0	0	0	0	0	0	9.84	86.11	3.89	8.19	5	9	90	1	0	1
106	56	1	19.42	39.3	119	100	3	0	0	0	0	0	0	0	9.85	86.66	2.86	6.78	8	15	90	1	0	1
107	28	1	20.27	38.3	115	92	1	0	0	0	0	0	0	0	1.21	87.2	4.78	7.46	9	17	90	1	0	1
108	63	1	21.25	39.4	117	99	3	1	0	0	0	0	0	0	9.37	96.7	4.35	6.65	9	23	90	1	0	1
109	61	2	24.67	36.1	121	98	2	0	0	0	0	1	0	0	2.29	87.2	4.33	8.48	3	10	90	1	0	1
110	61	1	19.59	36.7	109	113	1	0	0	1	0	1	0	0	10.27	90.51	5.08	10.07	6	19	90	1	0	1
111	47	1	22.49	38.6	108	120	1	0	0	0	0	0	0	0	20.29	89.49	5.16	13.92	5	12	90	1	0	1
112	43	2	23.88	37.2	140	74	5	0	0	0	0	0	0	0	12.53	92.54	6.08	15.68	8	17	90	1	0	1
113	40	1	24.03	38.6	124	68	3	0	0	0	0	0	0	0	6.37	83.72	2.03	5.79	7	19	90	1	0	1
114	60	2	25.39	38.1	104	100	1	1	0	1	0	0	1	0	5.44	89.67	3.34	6.79	3	8	90	1	0	1
115	68	2	20.5	38.1	101	100	4	0	1	0	0	0	0	0	3.52	89.71	4.74	8.39	7	14	90	1	0	1
116	69	1	22.1	38.7	125	68	2	0	0	0	0	0	0	0	6.29	89.85	5.15	12.74	8	19	90	1	0	1
117	80	2	22.29	38.4	111	81	1	0	0	0	0	1	0	0	4.53	85.3	3.27	8.95	7	14	90	1	0	1
118	80	1	25.3	37.1	109	87	3	1	0	0	0	0	1	1	5.58	88.6	3.96	10.03	4	10	90	1	0	1
119	49	1	24.8	39.7	108	120	2	0	0	0	0	0	0	0	4.52	89.8	4.65	11.74	6	17	90	1	0	1
120	83	2	28.5	38.7	106	117	1	1	0	0	1	0	0	0	6.03	88.1	4.07	12.47	10	22	90	1	0	1
121	56	2	21.82	36.8	118	114	1	0	0	0	0	0	0	0	9.56	86.2	4.75	10.89	3	10	90	1	0	2
122	53	2	20.31	38.4	116	98	2	0	0	0	0	0	1	0	8.03	89.61	8.91	17.78	8	17	90	1	0	1
123	44	1	24.2	36.8	100	89	1	0	0	0	0	0	0	1	9.75	90.5	4.06	9.39	4	10	90	1	0	1
124	65	2	25.39	38.9	121	128	1	1	1	0	1	1	0	0	10.22	95.4	7.76	16.54	7	17	90	1	0	1
125	68	1	25.15	36.2	102	92	4	0	0	0	0	0	0	0	6.81	90.6	4.94	9.07	6	15	90	1	0	1
126	50	2	20.73	37.6	117	81	1	0	0	0	1	0	0	0	3.96	85.61	2.97	5.94	7	15	90	1	0	1
127	61	1	23.39	37.9	138	94	2	1	0	0	0	1	0	0	6.37	81.5	4.65	9.76	5	11	90	1	0	1
128	62	1	21.7	35.8	106	72	1	0	0	1	0	0	0	0	2.03	88.5	5.07	12.85	7	14	90	1	0	1
129	63	1	20.76	38	90	112	5	0	0	0	0	0	0	0	5.54	85.4	4.78	9.83	4	10	90	1	0	2
130	57	2	23.44	37.1	81	103	2	0	0	1	0	0	0	0	6.27	89.05	4.06	8.58	3	11	90	1	0	2
131	57	1	19.39	37.2	100	115	1	1	0	0	0	1	0	0	2.03	87.14	4.58	9.05	6	13	90	1	0	1
132	54	1	25.4	37.6	113	84	3	0	0	0	0	1	0	0	8.77	88.4	3.57	7.74	9	17	90	1	0	1
133	45	2	20.09	38.8	96	117	1	0	0	0	0	0	0	0	6.14	86.56	5.06	13.37	7	15	90	1	0	1
134	74	1	22	37	92	62	4	1	0	1	0	0	0	0	6.27	91.76	4.66	10.69	6	17	90	1	0	1
135	32	1	24.5	37.5	121	131	1	0	0	0	0	0	0	0	1.34	87.14	4.89	11.75	8	19	90	1	0	1
136	43	1	20.76	38.7	101	89	2	0	0	0	0	0	0	0	6.33	88.3	2.34	5.96	11	23	90	1	0	1
137	54	2	25.06	38.3	112	111	3	0	0	0	0	0	0	0	5.94	85.13	3.73	8.79	9	17	90	1	0	1
138	50	1	21.3	38.9	113	88	1	0	0	0	0	0	0	0	8.08	82.42	4.86	10.57	4	10	90	1	0	1
139	60	2	25.4	38.6	96	90	2	0	0	0	0	1	0	0	1.82	84.89	5.53	15.75	12	21	90	1	0	1
140	63	1	17.97	37.5	104	80	1	0	0	0	1	0	0	0	13.85	87.8	1.48	4.57	3	9	90	1	0	1
141	53	1	19.3	39.5	116	85	2	0	1	0	0	0	0	0	7.97	84.6	4.79	8.57	7	16	90	1	0	1
142	72	1	19.87	38.3	89	137	4	0	0	0	0	0	0	0	5.68	91.5	5.51	12.05	8	16	90	1	0	1
143	51	1	26.9	38.1	105	68	2	1	0	0	0	0	0	0	8.86	85.46	5.09	11.95	7	18	90	1	0	1
144	70	2	27.38	38.3	103	125	2	0	0	0	0	0	0	0	7.59	90.35	4.81	9.69	6	19	90	1	0	1
145	60	2	19.68	38.8	118	104	1	0	1	1	0	0	0	0	13.53	80.25	2.07	5.36	9	19	90	1	0	1
146	29	1	24	37.9	98	116	3	0	0	0	0	0	1	0	12.83	81.16	4.76	6.83	8	15	90	1	0	1
147	60	1	21.98	39.2	100	80	4	0	0	1	0	0	0	0	9.5	86.65	5.66	9.06	7	12	90	1	0	1
148	60	2	24.9	38.6	106	105	2	0	0	0	0	0	0	0	5.8	89.4	5.31	13.58	3	9	90	1	0	1
149	66	1	22.07	38.7	108	65	3	1	0	0	0	0	1	0	8.61	88.25	4.19	9.15	6	18	90	1	0	1
150	57	1	22.65	38.4	115	118	5	0	0	0	0	0	0	0	7.04	90.24	5.58	12.86	9	17	90	1	0	2
151	46	2	17.6	38.6	106	88	3	0	0	0	0	0	0	0	13.91	90.23	5.32	13.41	7	13	90	1	0	1
152	64	1	24.5	38.8	114	87	4	0	0	0	0	0	0	0	9.35	86.5	4.58	8.81	6	11	90	1	0	1
153	50	1	23.1	38.6	112	95	2	0	0	1	0	0	0	0	7.24	95.3	2.05	5.69	6	19	90	1	0	2
154	38	1	23.89	38.9	117	120	3	0	0	0	0	0	1	0	5.14	94.2	4.86	8.84	7	13	90	1	0	1
155	63	1	27.67	39.6	105	85	1	0	0	0	0	0	0	0	7.9	84.5	5.46	10.67	6	13	90	1	0	1
156	52	2	27.8	38.6	117	125	1	0	0	0	0	0	0	0	13.8	90.5	4.97	9.16	7	15	90	1	0	2
157	64	1	31.05	39	114	85	2	1	0	1	0	0	0	0	8.51	87.06	2.34	6.67	9	21	90	1	0	1
158	38	1	23.05	39.3	142	105	4	0	0	0	0	0	0	0	7.9	91.33	5.17	14.47	7	15	90	1	0	1
159	61	1	17.9	38	107	106	2	0	0	1	0	0	0	0	7.32	84.5	3.02	6.73	11	18	90	1	0	1
160	64	1	29.8	38.5	115	114	1	1	0	0	0	0	0	0	8.54	90.27	5.37	12.19	9	18	90	1	0	1
161	49	1	22.8	38.7	105	88	2	0	0	0	0	0	0	0	11.39	83.52	4.76	8.89	7	13	90	1	0	1
162	77	1	20.4	38.9	100	105	5	1	0	0	0	1	0	0	14.49	90.41	2.35	6.04	8	19	90	1	0	1
163	48	2	25.8	38	115	128	3	0	0	0	0	0	0	0	15.2	91.5	5.09	14.92	10	20	90	1	0	2
164	66	2	21.67	38.5	117	88	1	0	0	0	0	0	0	0	8.31	91.48	2.45	5.06	8	19	90	1	0	1
165	60	2	26.05	39.2	106	106	2	0	0	0	0	0	0	0	6.55	85.7	1.92	4.59	9	13	90	1	0	1
166	65	1	25.09	39	115	84	2	1	0	0	0	0	1	0	9.45	87.83	4.57	9.75	10	26	90	1	0	1
167	67	2	21.2	38.9	110	85	3	0	0	1	0	0	0	0	8.5	92.6	3.97	8.89	9	19	90	1	0	1
168	55	1	23.22	38.9	116	135	4	0	0	1	0	0	0	0	8.36	93.6	5.65	14.94	9	20	90	1	0	1
169	38	2	24.27	38.3	117	96	2	0	0	0	0	0	1	0	8.21	87.5	2.46	6.06	9	15	90	1	0	1
170	65	1	22.25	36.4	110	97	3	1	0	0	0	0	1	0	6.97	86.3	8.07	17.17	6	15	90	1	0	1
171	64	2	25.67	38.1	118	95	2	0	0	0	0	1	0	0	9.29	87.64	1.67	5.03	8	24	90	1	0	1
172	60	1	20.59	37.7	124	104	4	0	0	1	0	1	0	0	11.12	88.64	4.89	8.84	7	14	90	1	0	1
173	48	1	22.89	38.6	107	125	1	0	0	0	0	0	0	0	12.59	89.52	6.76	7.85	9	20	90	1	0	1
174	46	2	24.88	38.2	115	75	5	0	0	0	0	0	0	0	10.25	92.55	2.14	4.95	7	17	90	1	0	1
175	44	2	23.03	38.6	90	65	3	0	0	0	0	0	0	0	8.37	90.75	4.55	8.68	8	16	90	1	0	1
176	65	2	20.38	38.1	115	105	2	0	0	0	0	0	1	0	9.54	89.34	3.75	8.04	6	17	90	1	0	1
177	63	2	21.5	38.1	95	108	4	0	1	0	0	0	0	0	8.72	89.63	4.83	9.12	8	14	90	1	0	1
178	70	1	22.18	38.7	108	70	2	0	0	0	0	0	0	0	5.29	90.51	5.35	13.09	9	19	90	1	0	1
179	67	2	22.09	38.4	121	84	1	0	0	0	0	1	0	0	4.53	85.05	5.09	11.41	7	14	90	1	0	1
180	46	2	20.3	38.1	105	86	3	1	0	0	0	0	0	1	5.58	88.65	4.76	9.38	6	19	90	1	0	1
181	50	1	22.8	38.2	108	105	1	0	0	0	0	0	0	0	6.57	99.4	4.37	9.03	7	17	90	1	0	1
182	60	2	23.5	36.7	115	116	4	1	0	0	1	0	0	0	9.63	98.3	2.08	7.64	11	22	90	1	0	1
183	55	1	23.2	37.8	116	115	2	0	0	0	0	0	0	0	8.76	83.2	5.29	12.75	8	19	90	1	0	2
184	56	2	24.31	37.4	114	97	1	0	0	0	0	0	1	0	12.33	90.61	4.46	8.75	6	11	90	1	0	1
185	44	1	25.2	36.8	105	88	2	0	0	0	0	0	0	1	7.99	92.5	4.74	8.89	8	16	90	1	0	1
186	43	2	25.08	38.9	112	125	1	0	1	0	1	1	0	0	10.28	93.4	5.33	12.06	8	17	90	1	0	1
187	66	2	17.28	38.2	108	94	4	0	0	0	0	0	0	0	5.68	93.6	5.08	13.47	7	13	90	1	0	1
188	62	2	24.58	36.9	109	82	1	0	0	0	1	0	0	0	8.19	87.61	5.18	15.95	9	19	90	1	0	1
189	74	1	25.18	38.9	100	95	2	0	0	1	0	1	0	0	10.37	92.5	5.06	12.65	9	20	90	1	0	1
190	65	1	21.7	38.8	126	95	2	0	0	0	0	0	0	0	8.89	99.7	7.79	17.46	7	14	90	1	0	1
191	65	1	25.7	38	107	115	5	0	0	0	0	0	0	0	5.5	87.4	4.82	7.96	10	23	90	1	0	2
192	55	2	23.5	38.1	109	105	2	0	0	0	0	0	0	0	6.25	89.07	8.12	16.97	6	17	90	1	0	2
193	56	2	25.8	38.2	125	117	1	1	0	0	0	1	0	0	9.23	87.23	5.07	10.5	8	19	90	1	0	1
194	58	1	25.3	38.6	115	87	3	0	0	0	0	1	0	0	8.7	88.32	2.99	6.37	6	13	90	1	0	1
195	48	2	24.8	38.8	105	105	4	0	0	0	0	0	0	0	6.54	92.45	6.34	12.47	10	26	90	1	0	1

## Sheet: 死亡
病人序号	一般资料			生命体征			感染来源（1肺2腹3泌尿系4皮肤软组织5其他	并发症（0无1有）							实验室检查						结局			主要诊断（1脓毒症2脓毒症休克）
	年龄	性别（男1女2）	BMI	体温	SBP	HR		高血压	冠心病	糖尿病	COPD	脑血管疾病	慢性肾脏病	恶性肿瘤	PCT	CRP	NLR	MHR	SOFA	APACHE	生存时间	治疗效果（1好转2死亡）	结局事件（1发生0无发生）
196	61	2	23.4	39.7	107	77	1	1	0	0	0	0	1	0	9.76	89.74	3.98	8.93	16	33	2	2	1	1
197	50	1	25.76	38.7	80	100	1	0	0	0	1	0	0	0	10.43	88.02	4.75	11.84	8	28	175	2	1	1
198	67	1	24.7	39.4	97	71	2	1	1	1	0	0	1	0	7.98	89.05	5.99	16.79	14	32	25	2	1	1
199	67	1	22.83	38.8	85	85	1	0	1	1	0	0	0	0	9.06	90.5	6.72	17.57	9	26	74	2	1	1
200	65	1	20.3	36.8	119	70	4	1	1	0	0	0	0	0	10.06	89.95	3.89	10.64	11	28	3	2	1	1
201	54	1	23.66	39.8	85	90	1	0	0	0	0	0	0	0	7.21	90.3	7.64	15.92	12	29	105	2	1	2
202	62	1	16.33	37.8	93	131	2	0	0	0	1	1	0	0	13.27	90.28	8.08	15.98	16	27	17	2	1	2
203	60	1	25	39.5	112	78	3	1	0	1	0	1	0	0	15.12	90.1	5.73	11.57	10	26	44	2	1	1
204	58	2	30.4	38	85	118	1	0	0	0	0	0	0	0	9.76	89.47	4.99	10.75	12	21	5	2	1	1
205	63	1	24.5	38.8	97	83	2	1	1	0	1	1	0	0	8.66	77.7	5.95	14.74	10	26	3	2	1	2
206	71	2	26.8	37.9	119	110	1	1	1	0	0	0	0	0	7.28	93.5	6.04	18.64	14	30	39	2	1	1
207	55	1	24.8	38.8	114	118	4	1	0	0	0	1	0	1	11.24	90.26	6.31	17.48	12	34	7	2	1	1
208	56	1	25.32	39.8	134	106	2	0	0	0	1	1	1	0	14.9	63.2	7.72	18.36	10	27	12	2	1	1
209	53	1	26.99	38.9	105	143	1	0	0	0	0	0	1	0	7.08	91.6	3.63	10.84	12	23	11	2	1	1
210	61	2	19.8	38.6	115	75	4	1	1	1	0	0	0	0	8.56	90.72	7.97	14.64	16	29	100	2	1	1
211	62	1	25.76	38.5	72	111	3	0	0	0	1	0	0	0	6.26	91.4	7.26	15.06	9	27	20	2	1	2
212	70	2	22.6	38.4	108	87	3	1	1	0	0	0	0	0	17.45	91.2	6.86	13.85	10	29	24	2	1	1
213	67	1	19.9	39	95	115	1	0	0	0	1	0	0	0	15.81	94.7	8.09	16.83	12	26	35	2	1	1
214	65	1	23.4	36.8	114	76	5	1	0	1	0	0	0	0	10.38	91.49	8.81	17.28	14	33	11	2	1	1
215	53	1	19.65	40.1	87	93	1	0	0	0	0	1	0	0	18.85	94.1	4.75	10.86	12	30	69	2	1	2
216	54	1	24.2	39.8	130	100	4	0	0	0	0	0	1	0	12.45	85.2	5.37	14.53	11	23	5	2	1	1
217	62	2	20.8	38.6	111	90	1	1	0	1	0	0	0	0	10.97	94.8	6.65	15.87	16	27	22	2	1	1
218	58	1	24.03	38.9	82	102	4	0	1	0	0	0	0	0	7.44	88.62	4.05	11.48	10	22	4	2	1	2
219	60	2	20.81	38.8	120	98	2	0	1	1	0	0	0	0	10.54	89.3	6.94	14.85	12	27	13	2	1	1
220	61	1	27.78	38.7	119	105	1	1	1	1	0	0	0	0	8.85	98.8	7.83	15.79	10	23	75	2	1	1
221	57	1	27	38.1	105	78	1	0	1	1	0	0	0	0	12.4	89.77	6.56	13.75	12	20	15	2	1	1
222	62	1	22.6	39.1	70	102	4	0	0	0	0	1	0	0	3.11	96.9	5.53	12.46	10	24	1	2	1	2
223	71	1	18.59	38.2	100	96	2	0	0	0	0	0	0	0	3.34	98.6	3.99	9.86	10	25	30	2	1	1
224	62	1	23.9	38.2	138	106	1	0	1	0	0	0	0	1	12.55	88.45	6.78	11.94	14	34	23	2	1	1
225	41	1	20.52	40	79	160	4	0	0	0	0	0	0	0	15.32	83.8	6.46	13.48	10	23	5	2	1	2
226	66	2	25.6	39.6	100	90	2	0	0	0	0	0	0	0	14.73	92.21	7.06	17.58	16	33	44	2	1	1
227	64	1	13.52	38.2	111	110	1	0	0	0	0	0	0	1	9.58	93.7	6.84	14.75	12	30	5	2	1	1
228	49	1	24.8	38.5	100	112	1	0	0	0	0	0	0	0	3.72	88.3	5.58	13.96	10	29	15	2	1	1
229	54	2	29.38	39.3	126	114	3	0	0	0	0	0	0	0	5.76	86.4	8.82	18.49	14	26	6	2	1	1
230	62	1	26.1	40.1	100	110	2	0	0	0	0	0	0	0	8.34	95.2	7.07	14.47	12	22	22	2	1	1
231	39	1	21.9	39.4	133	76	2	0	0	0	0	0	0	0	9.26	87.7	7.56	13.94	14	33	8	2	1	1
232	65	1	30.12	36.8	98	100	1	1	0	0	0	1	0	0	7.9	93.4	6.97	15.68	8	21	15	2	1	1
233	73	1	24.5	38.7	110	105	1	1	0	0	0	0	0	0	10.57	87.48	5.34	13.89	10	26	7	2	1	1
234	60	2	22.9	38	107	90	2	0	1	1	0	1	0	0	9.35	92.74	4.05	9.94	14	34	2	2	1	1
235	53	1	26.1	38	110	110	1	0	0	0	0	0	0	0	15.59	88.56	6.37	15.06	10	25	2	2	1	1
236	62	2	19.71	36.5	130	70	4	1	0	0	0	0	1	0	7.98	90.36	5.58	12.57	9	24	24	2	1	1
237	60	1	24.2	36.3	74	96	2	0	0	0	0	0	0	0	8.61	91.58	7.14	17.65	14	31	1	2	1	1
238	62	1	21.7	38.3	136	80	2	0	0	0	0	0	0	0	15.9	86.91	8.23	18.04	14	20	5	2	1	1
239	25	1	24.8	39.3	95	114	5	0	0	0	0	0	0	0	13.56	96.34	4.69	10.61	12	28	24	2	1	2
240	63	2	20.5	37.8	97	83	2	0	1	0	0	1	0	0	14.66	90.7	8.38	16.45	10	26	3	2	1	2
241	63	1	18	39.8	119	110	1	1	1	0	0	0	0	0	7.28	93.8	6.65	15.35	12	20	39	2	1	1
242	55	2	20.8	38.8	114	118	4	1	0	0	0	1	0	1	23.24	90.26	5.75	11.94	14	30	7	2	1	1
243	66	1	20.2	36.8	134	106	2	1	0	0	0	1	1	0	24.9	93.2	4.93	10.56	12	27	12	2	1	1
244	53	1	22.99	38.9	105	143	1	0	0	0	0	0	1	0	22.08	97.6	7.75	15.57	13	23	11	2	1	1
245	56	2	21.8	37.6	115	75	1	0	1	1	0	0	0	0	8.56	90.72	6.81	16.49	10	26	100	2	1	1
246	55	1	20.76	38.5	72	111	3	0	0	0	0	0	0	0	6.26	86.4	8.05	17.62	12	27	20	2	1	2
247	61	1	23.56	38.4	108	87	3	0	1	0	0	0	0	0	7.45	91.2	7.37	14.68	16	33	24	2	1	1
248	62	2	21.9	39	95	115	1	0	0	0	1	0	0	0	5.81	84.7	5.57	13.37	10	24	35	2	1	1
249	65	1	23.4	36.8	114	76	5	1	0	1	0	0	0	0	10.38	91.49	6.98	15.75	15	34	11	2	1	1
250	53	2	16.65	38.6	87	93	4	0	0	0	0	1	0	0	8.85	89.1	4.85	11.32	8	20	69	2	1	2
251	64	1	24.2	36.8	130	100	1	0	0	0	0	0	1	0	12.45	90.5	6.49	15.93	12	23	5	2	1	1
252	62	2	26.8	38.6	100	90	4	1	0	1	0	0	0	0	9.73	89.2	5.77	14.46	14	29	22	2	1	1
253	61	1	24.03	38	112	102	1	0	1	0	0	0	0	0	4.44	90.62	6.15	15.46	8	22	4	2	1	2
254	50	2	20.81	38.8	120	98	2	1	1	1	0	0	0	0	8.54	90.3	6.87	10.35	12	27	13	2	1	1
255	71	1	19.78	38.7	109	105	1	1	1	1	0	0	0	0	9.85	88.8	4.74	12.46	10	23	75	2	1	1
256	58	2	24.03	39	102	102	1	0	1	0	0	0	0	0	13.79	86.62	7.06	15.68	14	32	4	2	1	2
257	60	2	25.81	36.8	120	98	2	1	1	1	0	0	0	0	8.54	85.5	3.14	10.98	15	27	13	2	1	1
258	59	1	26.1	38.8	107	90	2	0	1	0	0	1	0	0	7.66	95.7	6.89	17.74	16	30	3	2	1	2
259	60	2	20.4	38.1	129	115	1	1	1	0	0	0	0	0	10.28	86.3	6.61	16.32	10	28	39	2	1	1
260	52	2	25.7	38.3	124	117	4	1	0	0	0	1	0	1	10.91	90.26	4.96	14.75	13	34	7	2	1	1
261	63	2	25.7	38.9	108	105	2	1	0	0	0	1	1	0	14.9	93.2	4.44	13.37	8	28	12	2	1	1
262	49	1	23.98	38.3	115	133	1	0	0	0	0	0	1	0	10.08	79.6	6.73	14.56	13	23	11	2	1	1
263	52	2	19.36	39.8	116	85	1	0	1	1	0	0	0	0	8.56	90.72	4.87	10.74	10	26	100	2	1	1
264	61	1	23.36	38.9	109	121	3	0	0	0	0	0	0	0	9.26	86.4	7.05	15.63	12	27	20	2	1	2
265	63	1	25.4	39.4	98	85	3	0	1	0	0	0	0	0	9.45	88.2	6.85	13.48	10	33	24	2	1	1
266	60	2	25.35	38.5	99	126	1	0	0	0	1	0	0	0	8.81	82.7	6.68	14.87	16	29	35	2	1	1
267	62	1	27.6	39.9	104	86	5	1	0	1	0	0	0	0	10.38	88.49	3.35	9.36	12	27	11	2	1	1
268	54	2	25.35	38.4	108	90	1	0	0	0	0	1	0	0	8.85	71.1	7.24	15.57	10	28	69	2	1	2
269	67	1	23.21	38.8	124	102	4	0	0	0	0	0	1	0	7.45	89.2	8.05	16.64	16	30	5	2	1	1
270	64	2	24.7	38.6	111	98	1	1	0	1	0	0	0	0	10.37	90.5	7.33	14.54	9	26	22	2	1	1
271	62	1	22.78	39.9	113	106	4	1	1	1	0	0	0	0	5.98	88.8	6.53	15.36	12	23	75	2	1	1
272	59	1	19.6	39.1	125	79	1	1	1	1	0	0	0	0	13.4	90.9	6.98	15.05	10	29	15	2	1	1
273	68	2	22.08	38.6	119	103	4	0	0	0	0	1	0	0	3.11	91.9	7.84	17.47	8	24	1	2	1	2
274	63	1	20.79	38.1	101	99	2	1	0	0	0	0	0	0	7.34	88.6	3.99	10.31	16	30	30	2	1	1

## Sheet: 合并
病人序号	一般资料			生命体征			感染来源（1肺2腹3泌尿系4皮肤软组织5其他	并发症（0无1有）							实验室检查						结局			主要诊断（1脓毒症2脓毒症休克）
	年龄	性别（男1女2）	BMI	体温	SBP	HR		高血压	冠心病	糖尿病	COPD	脑血管疾病	慢性肾脏病	恶性肿瘤	PCT	CRP	NLR	MHR	SOFA	APACHE	生存时间	治疗效果（1好转2死亡）	结局事件（1发生0无发生）
1	54	2	21.4	38.8	129	125	3	1	1	1	0	0	0	0	9.54	89.31	2.76	6.73	9	23	90	1	0	1
2	60	1	20.5	36.8	128	87	1	0	0	0	0	1	0	0	8.34	87.39	3.86	7.84	5	13	90	1	0	1
3	63	1	24	38.4	117	96	3	0	0	0	0	0	0	0	7.63	92.17	2.98	6.55	6	15	90	1	0	1
4	52	2	20.21	38.3	120	114	1	0	0	0	0	0	0	0	5.7	90.57	3.79	8.39	10	20	90	1	0	1
5	76	2	21.3	37.4	112	70	1	0	1	1	0	1	0	0	6.65	91.85	4.03	9.79	9	19	90	1	0	1
6	28	1	18.2	38.7	118	78	4	0	0	0	0	0	0	0	5.19	85.3	5.19	11.57	6	16	90	1	0	1
7	62	1	22.5	39.2	126	98	1	0	0	0	0	0	0	0	9.04	91.78	2.87	6.24	8	23	90	1	0	1
8	68	2	15.24	38	110	104	1	0	0	1	0	1	0	0	10.91	85.3	4.94	8.96	12	26	90	1	0	1
9	46	1	24.8	38.5	114	105	4	1	0	0	0	0	0	0	8.16	86.31	3.79	8.5	7	19	90	1	0	1
10	47	1	26.9	38.1	135	96	3	0	0	0	0	0	0	0	7.62	88.62	4.42	9.05	7	16	90	1	0	1
11	34	1	18.4	38.2	117	87	1	1	0	0	0	0	1	0	3.32	86.18	5.06	12.34	8	18	90	1	0	1
12	64	2	22.8	37.8	130	98	2	0	0	0	0	0	0	0	6.4	87.5	4.75	8.78	9	19	90	1	0	1
13	56	1	14.2	38.9	122	102	1	0	0	0	0	1	0	0	4.5	85.9	3.19	7.92	6	13	90	1	0	1
14	48	2	24.8	38	129	102	4	0	0	0	0	0	0	0	8.4	87.72	4.54	9.75	12	20	90	1	0	1
15	38	1	21.1	38.5	100	88	1	0	0	0	0	0	0	0	6.38	89.41	5.13	14.68	7	15	90	1	0	1
16	49	2	19.38	37.6	102	100	3	1	1	0	0	0	0	0	4.45	89.58	2.58	6.91	5	18	90	1	0	2
17	64	1	24.2	37	115	95	3	0	0	1	0	0	0	0	5.87	88.66	4.62	8.98	6	16	90	1	0	1
18	61	2	22.7	37.2	116	90	5	1	1	0	0	0	0	1	7.86	82.02	3.36	6.55	9	23	90	1	0	1
19	60	1	23.39	37.2	125	98	4	0	0	0	0	0	0	0	10.83	88.19	3.65	7.48	5	18	90	1	0	1
20	75	2	18.04	38.6	154	104	1	1	0	0	0	0	0	0	6.05	89.16	4.06	10.04	12	26	90	1	0	1
21	57	1	18.09	37.5	101	98	1	0	0	0	1	0	0	0	8.77	90.15	2.68	6.37	7	19	90	1	0	1
22	68	2	19.6	38.5	114	88	2	0	1	0	0	0	0	0	8.83	87.4	5.54	11.52	5	20	90	1	0	1
23	61	1	20.12	38.3	85	133	1	0	0	0	0	0	0	0	5.81	85.26	3.03	7.05	10	23	90	1	0	1
24	60	1	26.1	38.1	121	94	4	1	0	0	0	0	0	0	10.66	85.06	4.86	9.81	8	19	90	1	0	1
25	50	2	21.2	37.3	104	123	1	0	0	0	0	0	0	0	6.39	80.54	3.87	7.93	9	26	90	1	0	1
26	64	1	24.51	38.8	85	108	1	1	1	1	0	0	0	0	10.43	90.8	2.97	6.89	7	19	90	1	0	1
27	19	1	22	36.9	90	110	3	0	0	0	0	0	0	0	12.13	80.8	3.28	7.34	6	19	90	1	0	1
28	59	1	21.05	38.2	154	79	4	0	0	0	0	0	0	0	8.4	86.17	4.51	8.55	9	22	90	1	0	1
29	57	2	19.1	37.4	137	102	1	0	0	0	0	0	0	0	8.41	89.43	4.47	9.77	5	13	90	1	0	1
30	67	2	22.8	38.9	105	90	3	1	0	0	0	0	1	0	7.81	82.63	5.15	13.43	9	18	90	1	0	1
31	66	1	22.9	38.3	90	115	5	0	0	0	0	0	0	0	9.04	90.2	2.05	6.01	9	17	90	1	0	2
32	36	2	24.3	38.7	97	86	3	0	0	0	0	0	0	0	6.91	80.26	4.86	8.62	6	20	90	1	0	1
33	56	1	24.09	37.5	118	80	4	1	0	0	0	0	0	0	3.35	86.83	4.98	9.94	9	19	90	1	0	1
34	49	1	22.6	38.6	90	133	2	0	0	1	0	0	0	0	5.24	86.7	5.12	15.46	7	19	90	1	0	2
35	27	2	24.2	39.9	88	118	3	0	0	0	0	0	0	0	9.14	86.2	3.34	6.87	12	13	90	1	0	1
36	54	1	22.7	38.1	104	83	1	0	0	0	0	0	0	0	6.9	84.9	3.99	7.08	7	26	90	1	0	1
37	32	2	27.5	39.6	90	127	2	0	0	0	0	0	0	0	10.8	88.9	4.14	10.56	6	20	90	1	0	2
38	67	1	21.1	40	118	130	1	1	0	0	0	0	0	0	1.51	87.7	4.65	11.39	10	21	90	1	0	1
39	34	1	23.1	38.3	140	103	4	0	0	1	0	0	0	0	8.9	90.36	4.05	10.74	9	26	90	1	0	1
40	60	2	16.9	38.4	87	108	2	0	0	0	0	0	0	0	11.32	84.8	3.87	7.91	6	18	90	1	0	1
41	60	1	21	38.9	110	105	1	1	0	0	0	0	0	0	6.44	80.2	4.01	8.68	7	16	90	1	0	1
42	36	1	16.9	38.7	108	99	1	0	0	0	0	0	0	0	14.19	93.2	2.13	6.26	9	21	90	1	0	1
43	72	2	20.8	36.8	125	100	5	1	0	0	0	1	0	0	10.39	90.2	4.97	8.57	8	19	90	1	0	1
44	45	2	25.4	38	80	123	3	0	0	0	0	0	0	0	11.2	91.09	5.51	15.58	4	16	90	1	0	2
45	65	1	22.58	38.5	111	87	1	1	0	0	0	0	0	0	7.18	88.2	4.76	9.98	5	19	90	1	0	1
46	58	2	19.39	39.2	138	110	4	0	0	0	0	0	0	0	3.45	86.7	3.33	8.64	9	17	90	1	0	1
47	65	1	24.09	39	118	80	2	1	0	0	0	0	1	0	3.35	86.83	4.14	7.94	10	15	90	1	0	1
48	62	2	20.2	38.9	115	89	3	0	0	0	0	0	0	0	8.1	80.6	4.87	8.08	7	18	90	1	0	1
49	51	1	24.22	36.9	105	105	1	0	0	0	0	0	0	0	8.76	96.6	2.77	6.54	9	20	90	1	0	1
50	44	1	21.09	38.4	94	99	4	0	0	0	0	0	0	0	21.9	88.14	3.99	7.27	6	25	90	1	0	1
51	40	1	26.1	38.9	85	89	1	0	0	0	0	0	0	0	5.02	91.5	4.85	8.59	8	15	90	1	0	1
52	20	2	23.44	38.8	85	125	5	0	0	0	0	0	0	0	8.26	80.39	4.91	8.91	4	19	90	1	0	2
53	78	1	26.67	38.7	141	81	3	0	0	0	0	0	1	0	3.83	87.3	5.05	13.43	9	23	90	1	0	1
54	64	1	19.6	38.5	137	100	1	1	0	1	0	0	0	0	2.56	91.45	4.37	12.12	8	26	90	1	0	1
55	53	1	23.9	39.7	148	107	5	1	0	0	0	0	0	0	3.42	89.9	4.88	13.48	5	19	90	1	0	1
56	52	2	23.1	38.5	108	78	3	0	1	1	0	0	0	0	6.23	85.8	3.21	9.85	9	19	90	1	0	1
57	56	1	25.7	38	125	95	1	0	0	0	0	0	0	0	7.88	88.9	3.88	6.73	10	23	90	1	0	1
58	62	2	24.5	38.5	125	90	1	0	0	0	0	0	0	0	7.42	84.61	4.75	10.95	7	17	90	1	0	1
59	73	1	22.19	38.3	148	102	2	0	0	0	0	1	0	0	4.75	90.1	4.82	9.47	6	19	90	1	0	1
60	55	2	25.1	38.1	115	92	1	0	0	1	0	0	0	0	6.35	86.4	4.33	10.78	9	16	90	1	0	1
61	70	1	23.65	38.4	125	125	3	1	0	0	0	0	0	0	4.71	88.78	4.04	9.96	6	28	90	1	0	1
62	51	2	20.3	38.6	105	75	3	0	0	0	0	0	0	0	6.37	96.3	2.99	5.34	10	20	90	1	0	1
63	54	1	25.95	38.1	123	91	5	1	0	0	0	0	0	0	2.35	94.6	3.04	7.76	8	19	90	1	0	1
64	59	1	19.53	39	108	95	2	0	0	0	0	0	0	1	12.96	90.5	3.98	6.99	6	15	90	1	0	1
65	57	1	24.8	36.5	135	71	1	0	0	0	0	0	0	0	7.9	98.34	5.74	14.33	4	14	90	1	0	1
66	77	2	21.23	37.8	148	75	1	1	0	0	1	0	0	0	8.09	87.18	4.75	12.85	6	15	90	1	0	1
67	47	1	27.5	37	116	105	2	0	0	0	0	0	0	1	2.34	84.6	3.56	9.95	13	16	90	1	0	1
68	61	2	20.46	38.7	107	126	1	0	0	1	0	0	0	0	25.67	90.4	4.69	10.87	11	19	90	1	0	2
69	72	2	25	39.6	116	80	4	0	0	0	0	0	0	0	18.86	90.5	3.92	9.48	9	19	90	1	0	1
70	73	1	22.7	36.8	124	96	5	0	0	0	0	1	0	0	10.64	93.5	3.65	8.74	7	17	90	1	0	1
71	68	1	21.78	37.4	124	96	2	0	0	0	0	0	0	0	5.42	84.8	4.06	9.95	6	20	90	1	0	1
72	49	1	25.8	38.9	108	76	1	0	0	0	0	0	0	0	2.13	91.4	4.16	10.15	5	19	90	1	0	1
73	73	1	22	38.7	144	74	4	1	0	0	0	1	0	1	4.07	80.22	4.86	9.14	7	14	90	1	0	1
74	43	1	18.7	37.5	113	95	1	0	0	1	0	0	1	0	6.15	90.64	4.55	11.15	9	17	90	1	0	1
75	60	2	27.34	38.9	150	97	1	1	1	0	1	0	0	0	5.06	85.7	4.76	12.65	6	21	90	1	0	1
76	64	1	20.03	37.7	90	131	2	0	0	0	0	0	0	0	3.38	93.7	5.05	14.68	8	17	90	1	0	2
77	61	1	24.2	38.9	120	78	4	0	0	0	0	0	0	0	4.63	89.3	2.99	6.96	7	19	90	1	0	1
78	67	1	21.8	37.6	117	101	5	0	0	0	0	0	0	0	6.31	80.4	3.56	7.17	10	23	90	1	0	1
79	63	2	19.37	39.4	109	111	2	0	0	1	0	0	0	0	2.18	91.2	3.76	8.85	7	13	90	1	0	1
80	61	1	24.49	38.9	149	94	4	0	0	0	0	0	0	0	5.9	89.5	3.83	9.04	4	9	90	1	0	1
81	60	2	20.44	37.4	85	73	1	0	0	1	0	0	0	0	2.98	90.8	4.45	13.53	7	16	90	1	0	2
82	55	1	23.03	35	99	108	2	0	0	0	0	0	0	0	10.5	84.4	2.79	7.87	5	9	90	1	0	1
83	56	1	19.02	37.7	130	109	3	0	0	1	0	0	0	0	6.61	97.5	4.55	12.46	7	11	90	1	0	1
84	58	2	20.52	40.4	121	90	3	1	0	0	0	0	0	0	17.11	96.35	4.97	13.89	4	12	90	1	0	1
85	65	1	25.35	37.4	111	105	2	0	0	0	0	0	0	0	2.57	87.47	2.34	7.84	9	12	90	1	0	1
86	50	2	24.2	38	116	145	3	0	0	0	0	1	0	0	3.79	88.7	4.21	8.25	9	23	90	1	0	1
87	60	1	23.6	36.5	138	82	1	1	0	0	0	0	0	0	6.5	88.98	3.97	7.93	4	11	90	1	0	1
88	47	1	19.68	38.2	138	95	2	0	0	0	0	0	0	0	3.16	88.4	2.98	7.06	3	11	90	1	0	1
89	69	1	24.61	36.3	98	62	1	1	0	0	0	0	0	0	10.27	89.1	3.14	8.14	7	10	90	1	0	1
90	49	2	20.19	38.1	135	105	4	1	0	1	0	0	0	0	5.6	90.1	2.01	7.75	6	19	90	1	0	1
91	50	1	22.44	38.6	111	75	5	0	0	0	0	0	0	0	9.41	98.46	4.76	10.94	4	12	90	1	0	1
92	68	1	18.25	37.2	142	95	2	1	1	0	0	0	0	0	5.26	84.34	4.35	11.17	3	13	90	1	0	1
93	45	1	25.6	36.5	111	91	3	0	0	0	0	0	1	0	8.65	91.28	4.99	12.49	8	17	90	1	0	1
94	59	1	24.2	38	115	88	4	0	0	0	0	0	0	0	3.01	82.04	4.83	13.84	5	11	90	1	0	1
95	54	2	18.6	39.2	101	74	1	1	0	0	0	0	0	0	11.92	87.55	3.97	8.81	8	16	90	1	0	1
96	66	1	23.78	39.4	110	94	2	0	0	0	0	0	0	0	4.66	94.72	3.57	7.98	7	15	90	1	0	1
97	72	1	25.61	37.6	124	80	1	0	0	0	0	0	0	0	9.8	87.58	4.09	10.09	7	15	90	1	0	1
98	54	1	24.69	37.6	112	92	1	0	1	0	1	0	0	0	6.73	82.39	4.16	12.13	6	13	90	1	0	1
99	64	2	18.6	37.4	158	81	3	1	0	1	0	0	0	0	4.95	99.15	3.75	10.76	9	18	90	1	0	1
100	66	1	22.27	39.3	111	59	1	0	0	0	0	0	0	0	5.73	86.05	4.04	11.05	6	19	90	1	0	1
101	74	1	24.2	36.5	130	80	1	0	0	0	0	0	0	0	3.09	83.6	4.95	13.57	7	12	90	1	0	1
102	71	1	23.9	36.2	139	88	2	1	0	1	0	1	0	0	11.92	85.09	3.77	8.16	9	20	90	1	0	1
103	58	2	20.28	38.2	119	64	3	0	0	0	0	0	0	0	9.8	86.8	2.96	7.73	10	14	90	1	0	1
104	66	1	23.14	39.1	123	94	1	1	1	0	0	1	0	0	7.6	84.94	3.64	7.62	6	17	90	1	0	1
105	45	2	22.86	37	99	76	4	0	0	0	0	0	0	0	9.84	86.11	3.89	8.19	5	9	90	1	0	1
106	56	1	19.42	39.3	119	100	3	0	0	0	0	0	0	0	9.85	86.66	2.86	6.78	8	15	90	1	0	1
107	28	1	20.27	38.3	115	92	1	0	0	0	0	0	0	0	1.21	87.2	4.78	7.46	9	17	90	1	0	1
108	63	1	21.25	39.4	117	99	3	1	0	0	0	0	0	0	9.37	96.7	4.35	6.65	9	23	90	1	0	1
109	61	2	24.67	36.1	121	98	2	0	0	0	0	1	0	0	2.29	87.2	4.33	8.48	3	10	90	1	0	1
110	61	1	19.59	36.7	109	113	1	0	0	1	0	1	0	0	10.27	90.51	5.08	10.07	6	19	90	1	0	1
111	47	1	22.49	38.6	108	120	1	0	0	0	0	0	0	0	20.29	89.49	5.16	13.92	5	12	90	1	0	1
112	43	2	23.88	37.2	140	74	5	0	0	0	0	0	0	0	12.53	92.54	6.08	15.68	8	17	90	1	0	1
113	40	1	24.03	38.6	124	68	3	0	0	0	0	0	0	0	6.37	83.72	2.03	5.79	7	19	90	1	0	1
114	60	2	25.39	38.1	152	100	1	1	0	1	0	0	1	0	5.44	89.67	3.34	6.79	3	8	90	1	0	1
115	68	2	20.5	38.1	131	100	4	0	1	0	0	0	0	0	3.52	89.71	4.74	8.39	7	14	90	1	0	1
116	69	1	22.1	38.7	125	68	2	0	0	0	0	0	0	0	6.29	89.85	5.15	12.74	8	19	90	1	0	1
117	80	2	22.29	38.4	111	81	1	0	0	0	0	1	0	0	4.53	85.3	3.27	8.95	7	14	90	1	0	1
118	80	1	25.3	37.1	169	87	3	1	0	0	0	0	1	1	5.58	88.6	3.96	10.03	4	10	90	1	0	1
119	49	1	24.8	39.7	108	120	2	0	0	0	0	0	0	0	4.52	89.8	4.65	11.74	6	17	90	1	0	1
120	83	2	28.5	38.7	146	117	1	1	0	0	1	0	0	0	6.03	88.1	4.07	12.47	10	22	90	1	0	1
121	56	2	21.82	36.8	118	114	1	0	0	0	0	0	0	0	9.56	86.2	4.75	10.89	3	10	90	1	0	2
122	53	2	20.31	38.4	116	98	2	0	0	0	0	0	1	0	8.03	89.61	8.91	17.78	8	17	90	1	0	1
123	44	1	24.2	36.8	100	89	1	0	0	0	0	0	0	1	9.75	90.5	4.06	9.39	4	10	90	1	0	1
124	65	2	25.39	38.9	121	128	1	1	1	0	1	1	0	0	10.22	95.4	7.76	16.54	7	17	90	1	0	1
125	68	1	25.15	36.2	172	92	4	0	0	0	0	0	0	0	6.81	90.6	4.94	9.07	6	15	90	1	0	1
126	50	2	20.73	37.6	117	81	1	0	0	0	1	0	0	0	3.96	85.61	2.97	5.94	7	15	90	1	0	1
127	61	1	23.39	37.9	138	94	2	1	0	0	0	1	0	0	6.37	81.5	4.65	9.76	5	11	90	1	0	1
128	62	1	21.7	35.8	106	72	1	0	0	1	0	0	0	0	2.03	88.5	5.07	12.85	7	14	90	1	0	1
129	63	1	20.76	38	90	112	5	0	0	0	0	0	0	0	5.54	85.4	4.78	9.83	4	10	90	1	0	2
130	57	2	23.44	37.1	81	103	2	0	0	1	0	0	0	0	6.27	89.05	4.06	8.58	3	11	90	1	0	2
131	57	1	19.39	37.2	140	115	1	1	0	0	0	1	0	0	2.03	87.14	4.58	9.05	6	13	90	1	0	1
132	54	1	25.4	37.6	113	84	3	0	0	0	0	1	0	0	8.77	88.4	3.57	7.74	9	17	90	1	0	1
133	45	2	20.09	38.8	96	117	1	0	0	0	0	0	0	0	6.14	86.56	5.06	13.37	7	15	90	1	0	1
134	74	1	22	37	152	62	4	1	0	1	0	0	0	0	6.27	91.76	4.66	10.69	6	17	90	1	0	1
135	32	1	24.5	37.5	121	131	1	0	0	0	0	0	0	0	1.34	87.14	4.89	11.75	8	19	90	1	0	1
136	43	1	20.76	38.7	130	89	2	0	0	0	0	0	0	0	6.33	88.3	2.34	5.96	11	23	90	1	0	1
137	54	2	25.06	38.3	112	111	3	0	0	0	0	0	0	0	5.94	85.13	3.73	8.79	9	17	90	1	0	1
138	50	1	21.3	38.9	113	88	1	0	0	0	0	0	0	0	8.08	82.42	4.86	10.57	4	10	90	1	0	1
139	60	2	25.4	38.6	96	90	2	0	0	0	0	1	0	0	1.82	84.89	5.53	15.75	12	21	90	1	0	1
140	63	1	17.97	37.5	104	80	1	0	0	0	1	0	0	0	13.85	87.8	1.48	4.57	3	9	90	1	0	1
141	53	1	19.3	39.5	116	85	2	0	1	0	0	0	0	0	7.97	84.6	4.79	8.57	7	16	90	1	0	1
142	72	1	19.87	38.3	89	137	4	0	0	0	0	0	0	0	5.68	91.5	5.51	12.05	8	16	90	1	0	1
143	51	1	26.9	38.1	125	68	2	1	0	0	0	0	0	0	8.86	85.46	5.09	11.95	7	18	90	1	0	1
144	70	2	27.38	38.3	103	125	2	0	0	0	0	0	0	0	7.59	90.35	4.81	9.69	6	19	90	1	0	1
145	60	2	19.68	38.8	118	104	1	0	1	1	0	0	0	0	13.53	80.25	2.07	5.36	9	19	90	1	0	1
146	29	1	24	37.9	98	116	3	0	0	0	0	0	1	0	12.83	81.16	4.76	6.83	8	15	90	1	0	1
147	60	1	21.98	39.2	150	80	4	0	0	1	0	0	0	0	9.5	86.65	5.66	9.06	7	12	90	1	0	1
148	60	2	24.9	38.6	130	105	2	0	0	0	0	0	0	0	5.8	89.4	5.31	13.58	3	9	90	1	0	1
149	66	1	22.07	38.7	108	65	3	1	0	0	0	0	1	0	8.61	88.25	4.19	9.15	6	18	90	1	0	1
150	57	1	22.65	38.4	115	118	5	0	0	0	0	0	0	0	7.04	90.24	5.58	12.86	9	17	90	1	0	2
151	46	2	17.6	38.6	106	88	3	0	0	0	0	0	0	0	13.91	90.23	5.32	13.41	7	13	90	1	0	1
152	64	1	24.5	38.8	114	87	4	0	0	0	0	0	0	0	9.35	86.5	4.58	8.81	6	11	90	1	0	1
153	50	1	23.1	38.6	112	95	2	0	0	1	0	0	0	0	7.24	95.3	2.05	5.69	6	19	90	1	0	2
154	38	1	23.89	38.9	117	120	3	0	0	0	0	0	1	0	5.14	94.2	4.86	8.84	7	13	90	1	0	1
155	63	1	27.67	39.6	105	85	1	0	0	0	0	0	0	0	7.9	84.5	5.46	10.67	6	13	90	1	0	1
156	52	2	27.8	38.6	117	125	1	0	0	0	0	0	0	0	13.8	90.5	4.97	9.16	7	15	90	1	0	2
157	64	1	31.05	39	114	85	2	1	0	1	0	0	0	0	8.51	87.06	2.34	6.67	9	21	90	1	0	1
158	38	1	23.05	39.3	142	105	4	0	0	0	0	0	0	0	7.9	91.33	5.17	14.47	7	15	90	1	0	1
159	61	1	17.9	38	107	106	2	0	0	1	0	0	0	0	7.32	84.5	3.02	6.73	11	18	90	1	0	1
160	64	1	29.8	38.5	115	114	1	1	0	0	0	0	0	0	8.54	90.27	5.37	12.19	9	18	90	1	0	1
161	49	1	22.8	38.7	105	88	2	0	0	0	0	0	0	0	11.39	83.52	4.76	8.89	7	13	90	1	0	1
162	77	1	20.4	38.9	120	105	5	1	0	0	0	1	0	0	14.49	90.41	2.35	6.04	8	19	90	1	0	1
163	48	2	25.8	38	115	128	3	0	0	0	0	0	0	0	15.2	91.5	5.09	14.92	10	20	90	1	0	2
164	66	2	21.67	38.5	117	88	1	0	0	0	0	0	0	0	8.31	91.48	2.45	5.06	8	19	90	1	0	1
165	60	2	26.05	39.2	136	106	2	0	0	0	0	0	0	0	6.55	85.7	1.92	4.59	9	13	90	1	0	1
166	65	1	25.09	39	115	84	2	1	0	0	0	0	1	0	9.45	87.83	4.57	9.75	10	26	90	1	0	1
167	67	2	21.2	38.9	110	85	3	0	0	1	0	0	0	0	8.5	92.6	3.97	8.89	9	19	90	1	0	1
168	55	1	23.22	38.9	116	135	4	0	0	1	0	0	0	0	8.36	93.6	5.65	14.94	9	20	90	1	0	1
169	38	2	24.27	38.3	117	96	2	0	0	0	0	0	1	0	8.21	87.5	2.46	6.06	9	15	90	1	0	1
170	65	1	22.25	36.4	110	97	3	1	0	0	0	0	1	0	6.97	86.3	8.07	17.17	6	15	90	1	0	1
171	64	2	25.67	38.1	118	95	2	0	0	0	0	1	0	0	9.29	87.64	1.67	5.03	8	24	90	1	0	1
172	60	1	20.59	37.7	124	104	4	0	0	1	0	1	0	0	11.12	88.64	4.89	8.84	7	14	90	1	0	1
173	48	1	22.89	38.6	107	125	1	0	0	0	0	0	0	0	12.59	89.52	6.76	7.85	9	20	90	1	0	1
174	46	2	24.88	38.2	115	75	5	0	0	0	0	0	0	0	10.25	92.55	2.14	4.95	7	17	90	1	0	1
175	44	2	23.03	38.6	125	65	3	0	0	0	0	0	0	0	8.37	90.75	4.55	8.68	8	16	90	1	0	1
176	65	2	20.38	38.1	115	105	2	0	0	0	0	0	1	0	9.54	89.34	3.75	8.04	6	17	90	1	0	1
177	63	2	21.5	38.1	132	108	4	0	1	0	0	0	0	0	8.72	89.63	4.83	9.12	8	14	90	1	0	1
178	70	1	22.18	38.7	128	70	2	0	0	0	0	0	0	0	5.29	90.51	5.35	13.09	9	19	90	1	0	1
179	67	2	22.09	38.4	121	84	1	0	0	0	0	1	0	0	4.53	85.05	5.09	11.41	7	14	90	1	0	1
180	46	2	20.3	38.1	125	86	3	1	0	0	0	0	0	1	5.58	88.65	4.76	9.38	6	19	90	1	0	1
181	50	1	22.8	38.2	108	105	1	0	0	0	0	0	0	0	6.57	99.4	4.37	9.03	7	17	90	1	0	1
182	60	2	23.5	36.7	115	116	4	1	0	0	1	0	0	0	9.63	98.3	2.08	7.64	11	22	90	1	0	1
183	55	1	23.2	37.8	116	115	2	0	0	0	0	0	0	0	8.76	83.2	5.29	12.75	8	19	90	1	0	2
184	56	2	24.31	37.4	114	97	1	0	0	0	0	0	1	0	12.33	90.61	4.46	8.75	6	11	90	1	0	1
185	44	1	25.2	36.8	105	88	2	0	0	0	0	0	0	1	7.99	92.5	4.74	8.89	8	16	90	1	0	1
186	43	2	25.08	38.9	122	125	1	0	1	0	1	1	0	0	10.28	93.4	5.33	12.06	8	17	90	1	0	1
187	66	2	17.28	38.2	128	94	4	0	0	0	0	0	0	0	5.68	93.6	5.08	13.47	7	13	90	1	0	1
188	62	2	24.58	36.9	119	82	1	0	0	0	1	0	0	0	8.19	87.61	5.18	15.95	9	19	90	1	0	1
189	74	1	25.18	38.9	130	95	2	0	0	1	0	1	0	0	10.37	92.5	5.06	12.65	9	20	90	1	0	1
190	65	1	21.7	38.8	126	95	2	0	0	0	0	0	0	0	8.89	99.7	7.79	17.46	7	14	90	1	0	1
191	65	1	25.7	38	107	115	5	0	0	0	0	0	0	0	5.5	87.4	4.82	7.96	10	23	90	1	0	2
192	55	2	23.5	38.1	109	105	2	0	0	0	0	0	0	0	6.25	89.07	8.12	16.97	6	17	90	1	0	2
193	56	2	25.8	38.2	125	117	1	1	0	0	0	1	0	0	9.23	87.23	5.07	10.5	8	19	90	1	0	1
194	58	1	25.3	38.6	115	87	3	0	0	0	0	1	0	0	8.7	88.32	2.99	6.37	6	13	90	1	0	1
195	48	2	24.8	38.8	105	105	4	0	0	0	0	0	0	0	6.54	92.45	6.34	12.47	10	26	90	1	0	1
196	61	2	23.4	39.7	107	77	1	1	0	0	0	0	1	0	9.76	89.74	3.98	8.93	16	33	2	2	1	1
197	50	1	25.76	38.7	80	100	1	0	0	0	1	0	0	0	10.43	88.02	4.75	11.84	8	28	175	2	1	1
198	67	1	24.7	39.4	97	71	2	1	1	1	0	0	1	0	7.98	89.05	5.99	16.79	14	32	25	2	1	1
199	67	1	22.83	38.8	85	85	1	0	1	1	0	0	0	0	9.06	90.5	6.72	17.57	9	26	74	2	1	1
200	65	1	20.3	36.8	119	70	4	1	1	0	0	0	0	0	10.06	89.95	3.89	10.64	11	28	3	2	1	1
201	54	1	23.66	39.8	85	90	1	0	0	0	0	0	0	0	7.21	90.3	7.64	15.92	12	29	105	2	1	2
202	62	1	16.33	37.8	93	131	2	0	0	0	1	1	0	0	13.27	90.28	8.08	15.98	16	27	17	2	1	2
203	60	1	25	39.5	112	78	3	1	0	1	0	1	0	0	15.12	90.1	5.73	11.57	10	26	44	2	1	1
204	58	2	30.4	38	85	118	1	0	0	0	0	0	0	0	9.76	89.47	4.99	10.75	12	21	5	2	1	1
205	63	1	24.5	38.8	97	83	2	1	1	0	1	1	0	0	8.66	77.7	5.95	14.74	10	26	3	2	1	2
206	71	2	26.8	37.9	119	110	1	1	1	0	0	0	0	0	7.28	93.5	6.04	18.64	14	30	39	2	1	1
207	55	1	24.8	38.8	114	118	4	1	0	0	0	1	0	1	11.24	90.26	6.31	17.48	12	34	7	2	1	1
208	56	1	25.32	39.8	134	106	2	0	0	0	1	1	1	0	14.9	63.2	7.72	18.36	10	27	12	2	1	1
209	53	1	26.99	38.9	105	143	1	0	0	0	0	0	1	0	7.08	91.6	3.63	10.84	12	23	11	2	1	1
210	61	2	19.8	38.6	115	75	4	1	1	1	0	0	0	0	8.56	90.72	7.97	14.64	16	29	100	2	1	1
211	62	1	25.76	38.5	72	111	3	0	0	0	1	0	0	0	6.26	91.4	7.26	15.06	9	27	20	2	1	2
212	70	2	22.6	38.4	108	87	3	1	1	0	0	0	0	0	17.45	91.2	6.86	13.85	10	29	24	2	1	1
213	67	1	19.9	39	95	115	1	0	0	0	1	0	0	0	15.81	94.7	8.09	16.83	12	26	35	2	1	1
214	65	1	23.4	36.8	114	76	5	1	0	1	0	0	0	0	10.38	91.49	8.81	17.28	14	33	11	2	1	1
215	53	1	19.65	40.1	87	93	1	0	0	0	0	1	0	0	18.85	94.1	4.75	10.86	12	30	69	2	1	2
216	54	1	24.2	39.8	130	100	4	0	0	0	0	0	1	0	12.45	85.2	5.37	14.53	11	23	5	2	1	1
217	62	2	20.8	38.6	111	90	1	1	0	1	0	0	0	0	10.97	94.8	6.65	15.87	16	27	22	2	1	1
218	58	1	24.03	38.9	82	102	4	0	1	0	0	0	0	0	7.44	88.62	4.05	11.48	10	22	4	2	1	2
219	60	2	20.81	38.8	120	98	2	0	1	1	0	0	0	0	10.54	89.3	6.94	14.85	12	27	13	2	1	1
220	61	1	27.78	38.7	119	105	1	1	1	1	0	0	0	0	8.85	98.8	7.83	15.79	10	23	75	2	1	1
221	57	1	27	38.1	105	78	1	0	1	1	0	0	0	0	12.4	89.77	6.56	13.75	12	20	15	2	1	1
222	62	1	22.6	39.1	70	102	4	0	0	0	0	1	0	0	3.11	96.9	5.53	12.46	10	24	1	2	1	2
223	71	1	18.59	38.2	100	96	2	0	0	0	0	0	0	0	3.34	98.6	3.99	9.86	10	25	30	2	1	1
224	62	1	23.9	38.2	138	106	1	0	1	0	0	0	0	1	12.55	88.45	6.78	11.94	14	34	23	2	1	1
225	41	1	20.52	40	79	160	4	0	0	0	0	0	0	0	15.32	83.8	6.46	13.48	10	23	5	2	1	2
226	66	2	25.6	39.6	100	90	2	0	0	0	0	0	0	0	14.73	92.21	7.06	17.58	16	33	44	2	1	1
227	64	1	13.52	38.2	111	110	1	0	0	0	0	0	0	1	9.58	93.7	6.84	14.75	12	30	5	2	1	1
228	49	1	24.8	38.5	100	112	1	0	0	0	0	0	0	0	3.72	88.3	5.58	13.96	10	29	15	2	1	1
229	54	2	29.38	39.3	126	114	3	0	0	0	0	0	0	0	5.76	86.4	8.82	18.49	14	26	6	2	1	1
230	62	1	26.1	40.1	100	110	2	0	0	0	0	0	0	0	8.34	95.2	7.07	14.47	12	22	22	2	1	1
231	39	1	21.9	39.4	133	76	2	0	0	0	0	0	0	0	9.26	87.7	7.56	13.94	14	33	8	2	1	1
232	65	1	30.12	36.8	98	100	1	1	0	0	0	1	0	0	7.9	93.4	6.97	15.68	8	21	15	2	1	1
233	73	1	24.5	38.7	110	105	1	1	0	0	0	0	0	0	10.57	87.48	5.34	13.89	10	26	7	2	1	1
234	60	2	22.9	38	107	90	2	0	1	1	0	1	0	0	9.35	92.74	4.05	9.94	14	34	2	2	1	1
235	53	1	26.1	38	110	110	1	0	0	0	0	0	0	0	15.59	88.56	6.37	15.06	10	25	2	2	1	1
236	62	2	19.71	36.5	130	70	4	1	0	0	0	0	1	0	7.98	90.36	5.58	12.57	9	24	24	2	1	1
237	60	1	24.2	36.3	74	96	2	0	0	0	0	0	0	0	8.61	91.58	7.14	17.65	14	31	1	2	1	1
238	62	1	21.7	38.3	136	80	2	0	0	0	0	0	0	0	15.9	86.91	8.23	18.04	14	20	5	2	1	1
239	25	1	24.8	39.3	95	114	5	0	0	0	0	0	0	0	13.56	96.34	4.69	10.61	12	28	24	2	1	2
240	63	2	20.5	37.8	97	83	2	0	1	0	0	1	0	0	14.66	90.7	8.38	16.45	10	26	3	2	1	2
241	63	1	18	39.8	119	110	1	1	1	0	0	0	0	0	7.28	93.8	6.65	15.35	12	20	39	2	1	1
242	55	2	20.8	38.8	114	118	4	1	0	0	0	1	0	1	23.24	90.26	5.75	11.94	14	30	7	2	1	1
243	66	1	20.2	36.8	134	106	2	1	0	0	0	1	1	0	24.9	93.2	4.93	10.56	12	27	12	2	1	1
244	53	1	22.99	38.9	105	143	1	0	0	0	0	0	1	0	22.08	97.6	7.75	15.57	13	23	11	2	1	1
245	56	2	21.8	37.6	115	75	1	0	1	1	0	0	0	0	8.56	90.72	6.81	16.49	10	26	100	2	1	1
246	55	1	20.76	38.5	72	111	3	0	0	0	0	0	0	0	6.26	86.4	8.05	17.62	12	27	20	2	1	2
247	61	1	23.56	38.4	108	87	3	0	1	0	0	0	0	0	7.45	91.2	7.37	14.68	16	33	24	2	1	1
248	62	2	21.9	39	95	115	1	0	0	0	1	0	0	0	5.81	84.7	5.57	13.37	10	24	35	2	1	1
249	65	1	23.4	36.8	114	76	5	1	0	1	0	0	0	0	10.38	91.49	6.98	15.75	15	34	11	2	1	1
250	53	2	16.65	38.6	87	93	4	0	0	0	0	1	0	0	8.85	89.1	4.85	11.32	8	20	69	2	1	2
251	64	1	24.2	36.8	130	100	1	0	0	0	0	0	1	0	12.45	90.5	6.49	15.93	12	23	5	2	1	1
252	62	2	26.8	38.6	100	90	4	1	0	1	0	0	0	0	9.73	89.2	5.77	14.46	14	29	22	2	1	1
253	61	1	24.03	38	112	102	1	0	1	0	0	0	0	0	4.44	90.62	6.15	15.46	8	22	4	2	1	2
254	50	2	20.81	38.8	120	98	2	1	1	1	0	0	0	0	8.54	90.3	6.87	10.35	12	27	13	2	1	1
255	71	1	19.78	38.7	109	105	1	1	1	1	0	0	0	0	9.85	88.8	4.74	12.46	10	23	75	2	1	1
256	58	2	24.03	39	102	102	1	0	1	0	0	0	0	0	13.79	86.62	7.06	15.68	14	32	4	2	1	2
257	60	2	25.81	36.8	120	98	2	1	1	1	0	0	0	0	8.54	85.5	3.14	10.98	15	27	13	2	1	1
258	59	1	26.1	38.8	107	90	2	0	1	0	0	1	0	0	7.66	95.7	6.89	17.74	16	30	3	2	1	2
259	60	2	20.4	38.1	129	115	1	1	1	0	0	0	0	0	10.28	86.3	6.61	16.32	10	28	39	2	1	1
260	52	2	25.7	38.3	124	117	4	1	0	0	0	1	0	1	10.91	90.26	4.96	14.75	13	34	7	2	1	1
261	63	2	25.7	38.9	108	105	2	1	0	0	0	1	1	0	14.9	93.2	4.44	13.37	8	28	12	2	1	1
262	49	1	23.98	38.3	115	133	1	0	0	0	0	0	1	0	10.08	79.6	6.73	14.56	13	23	11	2	1	1
263	52	2	19.36	39.8	116	85	1	0	1	1	0	0	0	0	8.56	90.72	4.87	10.74	10	26	100	2	1	1
264	61	1	23.36	38.9	109	121	3	0	0	0	0	0	0	0	9.26	86.4	7.05	15.63	12	27	20	2	1	2
265	63	1	25.4	39.4	98	85	3	0	1	0	0	0	0	0	9.45	88.2	6.85	13.48	10	33	24	2	1	1
266	60	2	25.35	38.5	99	126	1	0	0	0	1	0	0	0	8.81	82.7	6.68	14.87	16	29	35	2	1	1
267	62	1	27.6	39.9	104	86	5	1	0	1	0	0	0	0	10.38	88.49	3.35	9.36	12	27	11	2	1	1
268	54	2	25.35	38.4	108	90	1	0	0	0	0	1	0	0	8.85	71.1	7.24	15.57	10	28	69	2	1	2
269	67	1	23.21	38.8	124	102	4	0	0	0	0	0	1	0	7.45	89.2	8.05	16.64	16	30	5	2	1	1
270	64	2	24.7	38.6	111	98	1	1	0	1	0	0	0	0	10.37	90.5	7.33	14.54	9	26	22	2	1	1
271	62	1	22.78	39.9	113	106	4	1	1	1	0	0	0	0	5.98	88.8	6.53	15.36	12	23	75	2	1	1
272	59	1	19.6	39.1	125	79	1	1	1	1	0	0	0	0	13.4	90.9	6.98	15.05	10	29	15	2	1	1
273	68	2	22.08	38.6	119	103	4	0	0	0	0	1	0	0	3.11	91.9	7.84	17.47	8	24	1	2	1	2
274	63	1	20.79	38.1	101	99	2	1	0	0	0	0	0	0	7.34	88.6	3.99	10.31	16	30	30	2	1	1
